# Supplementary material for: Dietary Diversity and the Risk of Fracture in Adults: A Prospective Study
Source: Nutrients. 2020 Nov 27;12(12):3655. doi: 10.3390/nu12123655 (PMC7761242; doi:10.3390/nu12123655)
Supplement: Supplementary file 1 [file nutrients-12-03655-s001.zip]

Archive with 4 entries (4 files):
- TableS1.docx
- TableS2.docx
- TableS3.docx
- TableS4.docx
